# Supplementary material for: Phenylspirodrimane with Moderate Reversal Effect of Multidrug Resistance Isolated from the Deep-Sea Fungus Stachybotrys sp. 3A00409
Source: Molecules. 2024 Apr 8;29(7):1685. doi: 10.3390/molecules29071685 (PMC11013241; doi:10.3390/molecules29071685)
Supplement: Supplementary file 1 [file molecules-29-01685-s001.zip]

Archive with 1 entries (1 files):
- molecules-2923868-supplementary.pdf
